# Supplementary material for: Multicellularity and the Need for Communication—A Systematic Overview on (Algal) Plasmodesmata and Other Types of Symplasmic Cell Connections
Source: Plants (Basel). 2023 Sep 21;12(18):3342. doi: 10.3390/plants12183342 (PMC10536634; doi:10.3390/plants12183342)
Supplement: Supplementary file 1 [file plants-12-03342-s001.zip]

Archive with 2 entries (2 files):
- plants-2559708-supplementary.pdf
- Table_S1_Wegner_et_al.xlsx
